# Supplementary material for: Structural and Functional Dynamics of the Ovary and Uterus during the Estrous Cycle in Donkeys in the Eastern Caribbean
Source: Animals (Basel). 2022 Dec 24;13(1):74. doi: 10.3390/ani13010074 (PMC9817998; doi:10.3390/ani13010074)
Supplement: Supplementary file 1 [file animals-13-00074-s001.zip]

Archive with 1 entries (1 files):
- animals-2087780-supplementary.pdf
